# Supplementary material for: In Silico Identification and Validation of Organic Triazole Based Ligands as Potential Inhibitory Drug Compounds of SARS-CoV-2 Main Protease
Source: Molecules. 2021 Oct 14;26(20):6199. doi: 10.3390/molecules26206199 (PMC8541586; doi:10.3390/molecules26206199)
Supplement: Supplementary file 1 [file molecules-26-06199-s001.zip]

Archive with 1 entries (1 files):
- molecules-1396478-supplementary.pdf
